# Supplementary material for: Evaluation of three molecular markers for identification of European primary parasitoids of cereal aphids and their hyperparasitoids
Source: PLoS One. 2017 May 31;12(5):e0177376. doi: 10.1371/journal.pone.0177376 (PMC5451020; doi:10.1371/journal.pone.0177376)
Supplement: S2 Table — (XLSX) [file pone.0177376.s002.xlsx]

## Sheet: Barcode MS info_2
Table S2. Parasitoid specimens used in this study. Non-cereal aphid parasitoids are marked with *; parasitoid species which attack cereal aphids on their winter plant host are marked with **. All bidirectional sequences were submitted to GenBank.
Organism group	Family	Species	Sex	Country	Year	Aphid	Plant	Parasitoid host for hyperparasitoids	Voucher	Provider/Company	GenBank accession number of 18S	GenBank accession number of 16S	GenBank accession number of COI
Primary Parasitoid	Aphelinidae	Aphelinus abdominalis	female	unknown	unknown	unknown	unknown		AEabd_678	Sautter & Stepper	KY887805		KY912641
Primary Parasitoid	Aphelinidae	Aphelinus abdominalis	female	unknown	unknown	unknown	unknown		AEabd_679	Sautter & Stepper	KY887806
Primary Parasitoid	Aphelinidae	Aphelinus abdominalis	female	unknown	unknown	unknown	unknown		AEabd_680	Sautter & Stepper		KY887866
Primary Parasitoid	Aphelinidae	Aphelinus abdominalis	unknown	unknown	unknown	unknown	unknown		AEabd_681	Sautter & Stepper
Primary Parasitoid	Aphelinidae	Aphelinus abdominalis	unknown	unknown	unknown	unknown	unknown		AEabd_682	Sautter & Stepper
Primary Parasitoid	Aphelinidae	Aphelinus abdominalis	unknown	Germany	2013	unknown	unknown		AEabd_696	IV		KY887867	KY912640
Primary Parasitoid	Aphelinidae	Aphelinus abdominalis	unknown	Germany	2013	cereal aphid	Triticum aestivum		AEabd_705	IV	KY887807	KY887868	KY912642
Primary Parasitoid	Aphelinidae	Aphelinus asychis	female	Slovenia	2008	Sitobion avenae	Hordeum vulgare		AEasy_61	Katarina Kos
Primary Parasitoid	Aphelinidae	Aphelinus asychis	unknown	Germany	2013	unknown	unknown		AEasy_697	IV		KY887869	KY912635
Primary Parasitoid	Aphelinidae	Aphelinus chaonia	female	Slovenia	2008	Cryptomyzus ribis	Ribes nigrum		AEcha_62	Katarina Kos
Primary Parasitoid	Aphelinidae	Aphelinus chaonia	female	Slovenia	2008	Uroleucon	Helianthus annuus		AEcha_63	Katarina Kos
Primary Parasitoid	Aphelinidae	Aphelinus chaonia	female	Slovenia	2008	Uroleucon	Helianthus annuus		AEcha_64	Katarina Kos
Primary Parasitoid	Aphelinidae	Aphelinus chaonia	female	Slovenia	2008	Uroleucon	Helianthus annuus		AEcha_65	Katarina Kos
Primary Parasitoid	Aphelinidae	Aphelinus chaonia	unknown	Germany	2013	unknown	unknown		AEcha_698	IV	KY887808	KY887870	KY912637
Primary Parasitoid	Aphelinidae	Aphelinus chaonia	unknown	Germany	2013	unknown	unknown		AEcha_700	IV	KY887809	KY887871	KY912636
Primary Parasitoid	Aphelinidae	Aphelinus chaonia	unknown	Germany	2013	unknown	unknown		AEcha_701	IV	KY887810	KY887872	KY912638
Primary Parasitoid	Aphelinidae	Aphelinus mali*	female	Slovenia	2008	Myzus persicae	Capsicum annuum		AEmal_69	Katarina Kos
Primary Parasitoid	Aphelinidae	Aphelinus mali*	unknown	unknown	2014	unknown	unknown		AEmal_712	ZT		KY887874	KY912643
Primary Parasitoid	Aphelinidae	Aphelinus mali*	unknown	unknown	2014	unknown	unknown		AEmal_713	ZT	KY887811	KY887875	KY912644
Primary Parasitoid	Aphelinidae	Aphelinus mali*	unknown	unknown	2014	unknown	unknown		AEmal_714	ZT			KY912645
Primary Parasitoid	Aphelinidae	Aphelinus varipes	unknown	Germany	2013	unknown	unknown		AEvar_704	IV	KY887812	KY887873	KY912639
Primary Parasitoid	Aphelinidae	Aphelinus varipes	unknown	Germany	2013	unknown	unknown		AEvar_706	IV
Primary Parasitoid	Aphidiinae	Adialytus ambiguus	female	Serbia	unknown	Sipha	Elymus repens		ADamb_1	ZT
Primary Parasitoid	Aphidiinae	Adialytus ambiguus	female	Serbia	unknown	Sipha	Elymus repens		ADamb_2	ZT			KY887912
Primary Parasitoid	Aphidiinae	Adialytus ambiguus	male	Serbia	unknown	Sipha	Elymus repens		ADamb_3	ZT
Primary Parasitoid	Aphidiinae	Adialytus ambiguus	female	Serbia	2001	Sipha	unknown		ADamb_5	ZT
Primary Parasitoid	Aphidiinae	Adialytus ambiguus	female	Greece	unknown	Sipha maydis	Lolium perenne		ADamb_6	ZT	KY873325	KY887846	KY887911
Primary Parasitoid	Aphidiinae	Adialytus ambiguus	female	Greece	unknown	Sipha maydis	Lolium perenne		ADamb_7	ZT		KY887847
Primary Parasitoid	Aphidiinae	Adialytus ambiguus	female	Greece	unknown	Sipha maydis	Lolium perenne		ADamb_8	ZT	KY873326
Primary Parasitoid	Aphidiinae	Adialytus ambiguus	female	Greece	unknown	Sipha maydis	Lolium perenne		ADamb_9	ZT
Primary Parasitoid	Aphidiinae	Aphidius avenae	unknown	Germany	unknown	unknown	unknown		APave_120	Vesna Gagic	KY873336
Primary Parasitoid	Aphidiinae	Aphidius avenae	female	UK	unknown	unknown	unknown		APave_132	MT	KY873337
Primary Parasitoid	Aphidiinae	Aphidius avenae	female	UK	unknown	unknown	unknown		APave_133	MT
Primary Parasitoid	Aphidiinae	Aphidius avenae	female	UK	unknown	unknown	unknown		APave_134	MT
Primary Parasitoid	Aphidiinae	Aphidius avenae	female	UK	unknown	unknown	unknown		APave_137	MT
Primary Parasitoid	Aphidiinae	Aphidius avenae	female	UK	unknown	unknown	unknown		APave_155	Mark Ramsden
Primary Parasitoid	Aphidiinae	Aphidius avenae	male	UK	unknown	unknown	unknown		APave_156	Mark Ramsden			KY887928
Primary Parasitoid	Aphidiinae	Aphidius avenae	female	Germany	unknown	unknown	unknown		APave_158	IV
Primary Parasitoid	Aphidiinae	Aphidius avenae	female	Germany	unknown	unknown	unknown		APave_159	IV	KY873338		KY887929
Primary Parasitoid	Aphidiinae	Aphidius avenae	female	Germany	unknown	unknown	unknown		APave_160	IV
Primary Parasitoid	Aphidiinae	Aphidius avenae	male	Switzerland	unknown	unknown	Triticum		APave_163	Lisa Eggenschwiler & Eve Roubinet
Primary Parasitoid	Aphidiinae	Aphidius avenae	female	Switzerland	unknown	unknown	Triticum		APave_164	Lisa Eggenschwiler & Eve Roubinet	KY873339
Primary Parasitoid	Aphidiinae	Aphidius cf. rhopalosiphi	female	Serbia	2008	Schizaphis scirpi	Typha		APrho_71	ZT		KY887851	KY887930
Primary Parasitoid	Aphidiinae	Aphidius cf. rhopalosiphi	female	Serbia	2008	Schizaphis scirpi	Typha		APrho_72	ZT		KY887852	KY887931
Primary Parasitoid	Aphidiinae	Aphidius cf. rhopalosiphi	female	Serbia	2008	Schizaphis scirpi	Typha		APrho_73	ZT			KY887932
Primary Parasitoid	Aphidiinae	Aphidius cf. rhopalosiphi	female	Serbia	2008	Schizaphis scirpi	Typha		APrho_74	ZT
Primary Parasitoid	Aphidiinae	Aphidius cf. rhopalosiphi	female	Serbia	2008	Schizaphis scirpi	Typha		APrho_75	ZT
Primary Parasitoid	Aphidiinae	Aphidius colemani	female	unknown	unknown	unknown	unknown		APcol_673	KatzBiotech	KY873327		KY887913
Primary Parasitoid	Aphidiinae	Aphidius colemani	female	unknown	unknown	unknown	unknown		APcol_674	KatzBiotech	KY873328		KY887914
Primary Parasitoid	Aphidiinae	Aphidius colemani	female	unknown	unknown	unknown	unknown		APcol_675	KatzBiotech
Primary Parasitoid	Aphidiinae	Aphidius colemani	male	unknown	unknown	unknown	unknown		APcol_676	KatzBiotech
Primary Parasitoid	Aphidiinae	Aphidius colemani	male	unknown	unknown	unknown	unknown		APcol_677	KatzBiotech
Primary Parasitoid	Aphidiinae	Aphidius ervi	female	Slovenia	2009	unknown	Triticum aestivum		APerv_105	Katarina Kos	KY873331		KY887918
Primary Parasitoid	Aphidiinae	Aphidius ervi	female	Switzerland	unknown	unknown	Taraxacum officinale		APerv_106	Lisa Eggenschwiler & Eve Roubinet
Primary Parasitoid	Aphidiinae	Aphidius ervi	male	Switzerland	unknown	unknown	Trifolium pratense		APerv_107	Lisa Eggenschwiler & Eve Roubinet			KY887919
Primary Parasitoid	Aphidiinae	Aphidius ervi	female	Serbia	2009	Sitobion avenae	Triticum aestivum		APerv_251	ZT
Primary Parasitoid	Aphidiinae	Aphidius ervi	female	UK	unknown	unknown	unknown		APerv_76	MT	KY873329		KY887915
Primary Parasitoid	Aphidiinae	Aphidius ervi	female	UK	unknown	unknown	unknown		APerv_82	MT
Primary Parasitoid	Aphidiinae	Aphidius ervi	female	UK	unknown	unknown	unknown		APerv_85	Mark Ramsden
Primary Parasitoid	Aphidiinae	Aphidius ervi	female	UK	unknown	unknown	unknown		APerv_86	Mark Ramsden			KY887916
Primary Parasitoid	Aphidiinae	Aphidius ervi	female	Germany	unknown	unknown	unknown		APerv_95	IV
Primary Parasitoid	Aphidiinae	Aphidius ervi	female	Germany	unknown	unknown	unknown		APerv_96	IV			KY887920
Primary Parasitoid	Aphidiinae	Aphidius ervi	female	Germany	unknown	unknown	unknown		APerv_97	IV	KY873330	KY887848	KY887917
Primary Parasitoid	Aphidiinae	Aphidius ervi	female	Germany	unknown	unknown	unknown		APerv_98	IV
Primary Parasitoid	Aphidiinae	Aphidius matricariae	female	Germany	unknown	unknown	unknown		APmat_687	IV	KY873333	KY887849	KY887921
Primary Parasitoid	Aphidiinae	Aphidius matricariae	female	Germany	unknown	unknown	unknown		APmat_688	IV	KY873334	KY887850	KY887922
Primary Parasitoid	Aphidiinae	Aphidius matricariae	female	Germany	unknown	unknown	unknown		APmat_689	IV	KY873335		KY887923
Primary Parasitoid	Aphidiinae	Aphidius microlophii*	female	Germany	unknown	unknown	unknown		APmic_122	IV
Primary Parasitoid	Aphidiinae	Aphidius microlophii*	female	Germany	unknown	unknown	unknown		APmic_123	Tatyana Rand			KY887924
Primary Parasitoid	Aphidiinae	Aphidius microlophii*	female	Germany	unknown	unknown	unknown		APmic_124	Tatyana Rand			KY887925
Primary Parasitoid	Aphidiinae	Aphidius microlophii*	female	Serbia	2010	Microlophium	Urtica dioica		APmic_130	ZT	KY873332		KY887926
Primary Parasitoid	Aphidiinae	Aphidius microlophii*	unknown	Serbia	2010	Microlophium	Urtica dioica		APmic_131	ZT			KY887927
Primary Parasitoid	Aphidiinae	Aphidius rhopalosiphi	female	UK	unknown	unknown	unknown		APrho_167	MT
Primary Parasitoid	Aphidiinae	Aphidius rhopalosiphi	female	UK	unknown	unknown	unknown		APrho_187	Mark Ramsden			KY887933
Primary Parasitoid	Aphidiinae	Aphidius rhopalosiphi	female	Germany	unknown	unknown	unknown		APrho_198	IV			KY887938
Primary Parasitoid	Aphidiinae	Aphidius rhopalosiphi	female	Germany	unknown	unknown	unknown		APrho_209	IV
Primary Parasitoid	Aphidiinae	Aphidius rhopalosiphi	female	Germany	unknown	unknown	unknown		APrho_210	IV
Primary Parasitoid	Aphidiinae	Aphidius rhopalosiphi	female	UK	unknown	unknown	unknown		APrho_223	MT	KY873340		KY887934
Primary Parasitoid	Aphidiinae	Aphidius rhopalosiphi	female	Czech Republic	2001	Diuraphis noxia	Hordeum vulgare		APrho_226	Petr Starý
Primary Parasitoid	Aphidiinae	Aphidius rhopalosiphi	male	Serbia	2008	Sitobion avenae	Triticum aestivum		APrho_229	ZT
Primary Parasitoid	Aphidiinae	Aphidius rhopalosiphi	female	Serbia	2008	Sitobion avenae	Triticum aestivum		APrho_230	ZT
Primary Parasitoid	Aphidiinae	Aphidius rhopalosiphi	male	Serbia	2008	Sitobion avenae	Triticum aestivum		APrho_233	ZT
Primary Parasitoid	Aphidiinae	Aphidius rhopalosiphi	female	Spain	unknown	Metopolophium dirhodum	Triticum aestivum		APrho_234	Petr Starý & ZT
Primary Parasitoid	Aphidiinae	Aphidius rhopalosiphi	female	Switzerland	unknown	Sitobion avenae	Triticum		APrho_240	Lisa Eggenschwiler & Eve Roubinet	KY873341		KY887936
Primary Parasitoid	Aphidiinae	Aphidius rhopalosiphi	female	Switzerland	unknown	Sitobion avenae	Triticum		APrho_243	Lisa Eggenschwiler & Eve Roubinet		KY887853	KY887935
Primary Parasitoid	Aphidiinae	Aphidius rhopalosiphi	male	Switzerland	unknown	Metopolophium dirhodum	Triticum		APrho_244	Lisa Eggenschwiler & Eve Roubinet
Primary Parasitoid	Aphidiinae	Aphidius rhopalosiphi	female	Serbia	2008	unknown	Typha		APrho_311	ZT
Primary Parasitoid	Aphidiinae	Aphidius rhopalosiphi	female	Slovenia	2008	Sitobion avenae	Avena sativa		APrho_667	Katarina Kos	KY873342		KY887937
Primary Parasitoid	Aphidiinae	Aphidius rosae*	female	Slovenia	2009	Macrosiphum rosae	Rosa cannina		APros_254	Katarina Kos	KY873343		KY887939
Primary Parasitoid	Aphidiinae	Aphidius rosae*	male	Slovenia	2009	Macrosiphum rosae	Rosa cannina		APros_255	Katarina Kos	KY873344		KY887940
Primary Parasitoid	Aphidiinae	Aphidius urticae*	female	Serbia	2010	Microlophium carnosum	Urtica dioica		APurt_258	ZT	KY873345		KY887941
Primary Parasitoid	Aphidiinae	Aphidius urticae*	female	Germany	unknown	Microlophium carnosum	unknown		APurt_259	Tatyana Rand
Primary Parasitoid	Aphidiinae	Aphidius urticae*	female	Germany	unknown	Microlophium carnosum	unknown		APurt_260	Tatyana Rand
Primary Parasitoid	Aphidiinae	Aphidius uzbekistanicus	female	Serbia	2009	Sitobion avenae	Triticum aestivum		APuzb_262	ZT
Primary Parasitoid	Aphidiinae	Aphidius uzbekistanicus	male	Serbia	2009	Sitobion avenae	Triticum aestivum		APuzb_263	ZT
Primary Parasitoid	Aphidiinae	Aphidius uzbekistanicus	female	Serbia	2009	Sitobion avenae	Triticum aestivum		APuzb_264	ZT
Primary Parasitoid	Aphidiinae	Aphidius uzbekistanicus	female	Serbia	2009	Sitobion avenae	Triticum aestivum		APuzb_265	ZT
Primary Parasitoid	Aphidiinae	Aphidius uzbekistanicus	female	UK	unknown	unknown	unknown		APuzb_266	Mark Ramsden			KY887942
Primary Parasitoid	Aphidiinae	Aphidius uzbekistanicus	female	Germany	unknown	unknown	unknown		APuzb_268	IV
Primary Parasitoid	Aphidiinae	Aphidius uzbekistanicus	female	Germany	unknown	unknown	unknown		APuzb_269	IV
Primary Parasitoid	Aphidiinae	Aphidius uzbekistanicus	female	Germany	unknown	unknown	unknown		APuzb_270	IV
Primary Parasitoid	Aphidiinae	Aphidius uzbekistanicus	male	Germany	unknown	unknown	unknown		APuzb_276	IV	KY873346		KY887943
Primary Parasitoid	Aphidiinae	Binodoxys angelicae	female	Serbia	2007	Aphis sambuci	Sambucus nigra		BIang_325	ZT	KY873347
Primary Parasitoid	Aphidiinae	Binodoxys angelicae	female	Serbia	2007	Aphis sambuci	Sambucus nigra		BIang_326	ZT
Primary Parasitoid	Aphidiinae	Binodoxys angelicae	female	Serbia	2007	Aphis sambuci	Sambucus nigra		BIang_327	ZT
Primary Parasitoid	Aphidiinae	Binodoxys angelicae	female	Serbia	2007	Aphis sambuci	Sambucus nigra		BIang_328	ZT
Primary Parasitoid	Aphidiinae	Binodoxys angelicae	male	Serbia	2007	Aphis sambuci	Sambucus nigra		BIang_329	ZT
Primary Parasitoid	Aphidiinae	Binodoxys angelicae	male	Serbia	2007	Aphis sambuci	Sambucus nigra		BIang_330	ZT
Primary Parasitoid	Aphidiinae	Diaeretiella rapae**	female	Germany	unknown	unknown	Brassica napus		DIrap_378	IV	KY873351		KY887947
Primary Parasitoid	Aphidiinae	Diaeretiella rapae**	female	Germany	unknown	unknown	Brassica napus		DIrap_379	IV			KY887948
Primary Parasitoid	Aphidiinae	Diaeretiella rapae**	male	Slovenia	2008	Lipaphis erysimi	Brassica oleracea capitata		DIrap_645	Katarina Kos	KY873350		KY887949
Primary Parasitoid	Aphidiinae	Diaeretiella rapae**	female	Slovenia	2008	Lipaphis erysimi	Brassica oleracea capitata		DIrap_646	Katarina Kos
Primary Parasitoid	Aphidiinae	Diaeretiella rapae**	female	Slovenia	2008	Lipaphis erysimi	Brassica oleracea capitata		DIrap_647	Katarina Kos
Primary Parasitoid	Aphidiinae	Diaeretiella rapae**	female	Slovenia	2008	Lipaphis erysimi	Brassica oleracea capitata		DIrap_648	Katarina Kos
Primary Parasitoid	Aphidiinae	Diaeretiella rapae**	female	Slovenia	2008	Lipaphis erysimi	Brassica oleracea capitata		DIrap_649	Katarina Kos
Primary Parasitoid	Aphidiinae	Diaeretiella rapae**	male	Slovenia	2008	Myzus persicae	Eruca sativa		DIrap_650	Katarina Kos			KY887950
Primary Parasitoid	Aphidiinae	Diaeretiella rapae**	male	Slovenia	2008	Brevicoryne brassicae	Brassica oleracea capitata		DIrap_651	Katarina Kos
Primary Parasitoid	Aphidiinae	Diaeretiella rapae**	male	Slovenia	2008	Brevicoryne brassicae	Brassica oleracea capitata		DIrap_652	Katarina Kos
Primary Parasitoid	Aphidiinae	Diaeretiella rapae**	male	Slovenia	2008	Brevicoryne brassicae	Brassica oleracea capitata		DIrap_654	Katarina Kos			KY887951
Primary Parasitoid	Aphidiinae	Diaeretiella rapae**	female	Slovenia	2008	Brevicoryne brassicae	Brassica oleracea capitata		DIrap_655	Katarina Kos			KY887952
Primary Parasitoid	Aphidiinae	Diaeretiella rapae**	female	Slovenia	2008	Brevicoryne brassicae	Brassica oleracea capitata		DIrap_656	Katarina Kos
Primary Parasitoid	Aphidiinae	Diaeretiella rapae**	male	Slovenia	2008	Brevicoryne brassicae	Brassica oleracea capitata		DIrap_657	Katarina Kos			KY887953
Primary Parasitoid	Aphidiinae	Diaeretiella rapae**	male	Slovenia	2008	Brevicoryne brassicae	Brassica oleracea capitata		DIrap_658	Katarina Kos			KY887954
Primary Parasitoid	Aphidiinae	Diaeretiella rapae**	male	Slovenia	2008	Brevicoryne brassicae	Brassica oleracea capitata		DIrap_659	Katarina Kos
Primary Parasitoid	Aphidiinae	Diaeretiella rapae**	female	Germany	unknown	unknown	Brassica napus		DIrap_66	IV	KY873349		KY887946
Primary Parasitoid	Aphidiinae	Diaeretiella rapae**	male	Slovenia	2008	Brevicoryne brassicae	Brassica oleracea capitata		DIrap_660	Katarina Kos
Primary Parasitoid	Aphidiinae	Diaeretiella rapae**	male	Slovenia	2008	Brevicoryne brassicae	Brassica oleracea capitata		DIrap_661	Katarina Kos
Primary Parasitoid	Aphidiinae	Diaeretiella rapae**	male	Slovenia	2008	Brevicoryne brassicae	Brassica oleracea capitata		DIrap_662	Katarina Kos
Primary Parasitoid	Aphidiinae	Diaeretiella rapae**	male	Slovenia	2008	Brevicoryne brassicae	Brassica oleracea capitata		DIrap_663	Katarina Kos
Primary Parasitoid	Aphidiinae	Ephedrus persicae	female	Serbia	2011	Dysaphis plantaginea	Malus		EPper_380	ZT	KY873352	KY887854	KY887955
Primary Parasitoid	Aphidiinae	Ephedrus persicae	female	Serbia	2011	Dysaphis plantaginea	Malus		EPper_381	ZT	KY873353	KY887855	KY887956
Primary Parasitoid	Aphidiinae	Ephedrus persicae	female	Serbia	2011	Dysaphis plantaginea	Malus		EPper_382	ZT			KY887957
Primary Parasitoid	Aphidiinae	Ephedrus plagiator	female	UK	unknown	unknown	unknown		EPpla_389	MT
Primary Parasitoid	Aphidiinae	Ephedrus plagiator	female	Germany	unknown	unknown	unknown		EPpla_390	IV	KY873354		KY887958
Primary Parasitoid	Aphidiinae	Ephedrus plagiator	female	Germany	unknown	unknown	unknown		EPpla_391	IV
Primary Parasitoid	Aphidiinae	Ephedrus plagiator	female	Germany	unknown	unknown	unknown		EPpla_392	IV
Primary Parasitoid	Aphidiinae	Ephedrus plagiator	female	Germany	unknown	unknown	unknown		EPpla_407	IV
Primary Parasitoid	Aphidiinae	Ephedrus plagiator	female	Serbia	unknown	unknown	unknown		EPpla_413	ZT	KY873355		KY887959
Primary Parasitoid	Aphidiinae	Ephedrus plagiator	female	UK	unknown	unknown	unknown		EPpla_417	MT	KY873356		KY887960
Primary Parasitoid	Aphidiinae	Ephedrus plagiator	female	UK	unknown	unknown	unknown		EPpla_418	Mark Ramsden
Primary Parasitoid	Aphidiinae	Ephedrus plagiator	female	Slovenia	2009	Sitobion avenae	Briza media Luzula silvatica		EPpla_426	Katarina Kos			KY887961
Primary Parasitoid	Aphidiinae	Ephedrus plagiator	female	Slovenia	2009	Sitobion avenae	Briza media Luzula silvatica		EPpla_427	Katarina Kos
Primary Parasitoid	Aphidiinae	Ephedrus plagiator	male	Switzerland	unknown	Sitobion avenae	Triticum		EPpla_433	Lisa Eggenschwiler & Eve Roubinet			KY887962
Primary Parasitoid	Aphidiinae	Ephedrus plagiator	female	Slovenia	2008	Aphis pomi	Malus domestica		EPpla_666	Katarina Kos
Primary Parasitoid	Aphidiinae	Ephedrus plagiator	male	Slovenia	2008	Sitobion avenae	Avena sativa		EPpla_672	Katarina Kos	KY873357
Primary Parasitoid	Aphidiinae	Lipolexis gracilis	female	Greece	2010	Aphis fabae	Cirsium		LIgra_434	ZT			KY887963
Primary Parasitoid	Aphidiinae	Lipolexis gracilis	female	Greece	2010	Aphis fabae	Cirsium		LIgra_435	ZT	KY873358
Primary Parasitoid	Aphidiinae	Lipolexis gracilis	female	Greece	2010	Aphis fabae	Cirsium		LIgra_436	ZT
Primary Parasitoid	Aphidiinae	Lysiphlebus fabarum	female	Greece	2010	Aphis fabae	Chenopodium album		LYfab_439	ZT	KY873359		KY887964
Primary Parasitoid	Aphidiinae	Lysiphlebus fabarum	female	Greece	2010	Aphis fabae	Chenopodium album		LYfab_440	ZT	KY873361		KY887965
Primary Parasitoid	Aphidiinae	Lysiphlebus fabarum	female	Greece	2010	Aphis fabae	Chenopodium album		LYfab_441	ZT			KY887966
Primary Parasitoid	Aphidiinae	Lysiphlebus fabarum	female	Slovenia	2008	Aphis gossypii	Cucumis melo		LYfab_664	Katarina Kos	KY873360		KY887967
Primary Parasitoid	Aphidiinae	Lysiphlebus fabarum	female	Slovenia	2008	Aphis gossypii	Cucumis melo		LYfab_665	Katarina Kos			KY887968
Primary Parasitoid	Aphidiinae	Lysiphlebus testaceipes	unknown	Germany	unknown	Rhopalosiphum padi	unknown		LYtes_416	Vesna Gagic	KY873362		KY887969
Primary Parasitoid	Aphidiinae	Lysiphlebus testaceipes	female	Greece	2010	Aphis fabae	Galium aparine		LYtes_449	ZT	KY873363		KY887971
Primary Parasitoid	Aphidiinae	Lysiphlebus testaceipes	male	Greece	2010	Aphis fabae	Galium aparine		LYtes_451	ZT			KY887972
Primary Parasitoid	Aphidiinae	Lysiphlebus testaceipes	male	Greece	2010	Aphis fabae	Galium aparine		LYtes_452	ZT			KY887973
Primary Parasitoid	Aphidiinae	Lysiphlebus testaceipes	unknown	Germany	unknown	Rhopalosiphum padi	unknown		LYtes_453	Vesna Gagic			KY887970
Primary Parasitoid	Aphidiinae	Monoctonus crepidis*	female	Serbia	2010	unknown	Hieracium		MOcre_454	ZT	KY873364		KY887974
Primary Parasitoid	Aphidiinae	Monoctonus crepidis*	female	Serbia	2010	unknown	Hieracium		MOcre_455	ZT	KY873365		KY887975
Primary Parasitoid	Aphidiinae	Monoctonus crepidis*	male	Serbia	2010	unknown	Hieracium		MOcre_456	ZT			KY887976
Primary Parasitoid	Aphidiinae	Praon abjectum	female	Serbia	2009	Sitobion avenae	Triticum aestivum		PRabj_507	ZT
Primary Parasitoid	Aphidiinae	Praon abjectum	female	Serbia	2009	Sitobion avenae	Triticum aestivum		PRabj_508	ZT		KY887856	KY887977
Primary Parasitoid	Aphidiinae	Praon abjectum	female	Serbia	2009	Sitobion avenae	Triticum aestivum		PRabj_509	ZT
Primary Parasitoid	Aphidiinae	Praon abjectum	female	Serbia	2009	Sitobion avenae	Triticum aestivum		PRabj_510	ZT
Primary Parasitoid	Aphidiinae	Praon abjectum	female	Serbia	2007	Aphis sambuci	Sambucus nigra		PRabj_511	ZT	KY873366	KY887857	KY887978
Primary Parasitoid	Aphidiinae	Praon abjectum	female	Serbia	2007	Aphis sambuci	Sambucus nigra		PRabj_512	ZT
Primary Parasitoid	Aphidiinae	Praon abjectum	female	Serbia	2007	Aphis sambuci	Sambucus nigra		PRabj_513	ZT
Primary Parasitoid	Aphidiinae	Praon abjectum	male	Serbia	2007	Aphis sambuci	Sambucus nigra		PRabj_514	ZT
Primary Parasitoid	Aphidiinae	Praon abjectum	male	Serbia	2007	Aphis sambuci	Sambucus nigra		PRabj_515	ZT
Primary Parasitoid	Aphidiinae	Praon bicolor*	female	Switzerland	unknown	unknown	Triticum		PRbic_516	Lisa Eggenschwiler & Eve Roubinet			KY887979
Primary Parasitoid	Aphidiinae	Praon bicolor*	unknown	unknown	2014	unknown	unknown		PRbic_709	ZT	KY873367	KY887858	KY887980
Primary Parasitoid	Aphidiinae	Praon bicolor*	unknown	unknown	2014	unknown	unknown		PRbic_710	ZT	KY873368	KY887859	KY887981
Primary Parasitoid	Aphidiinae	Praon bicolor*	unknown	unknown	2014	unknown	unknown		PRbic_711	ZT
Primary Parasitoid	Aphidiinae	Praon gallicum	female	UK	unknown	unknown	unknown		PRgal_517	Mark Ramsden			KY887984
Primary Parasitoid	Aphidiinae	Praon gallicum	female	UK	unknown	unknown	unknown		PRgal_518	Mark Ramsden			KY887985
Primary Parasitoid	Aphidiinae	Praon gallicum	female	UK	unknown	unknown	unknown		PRgal_519	Mark Ramsden			KY887986
Primary Parasitoid	Aphidiinae	Praon gallicum	female	Germany	unknown	unknown	unknown		PRgal_525	IV
Primary Parasitoid	Aphidiinae	Praon gallicum	female	Germany	unknown	unknown	unknown		PRgal_526	IV
Primary Parasitoid	Aphidiinae	Praon gallicum	female	Germany	unknown	unknown	unknown		PRgal_527	IV	KY873370		KY887982
Primary Parasitoid	Aphidiinae	Praon gallicum	female	Germany	unknown	unknown	unknown		PRgal_528	IV
Primary Parasitoid	Aphidiinae	Praon gallicum	male	UK	unknown	unknown	unknown		PRgal_541	Mark Ramsden			KY887983
Primary Parasitoid	Aphidiinae	Praon longicorne*	female	Germany	unknown	Microlophium carnosum	unknown		PRgro_524	Tatyana Rand	KY873371	KY887860	KY887987
Primary Parasitoid	Aphidiinae	Praon longicorne*	female	Germany	unknown	Microlophium carnosum	unknown		PRgro_531	Tatyana Rand		KY887861
Primary Parasitoid	Aphidiinae	Praon longicorne*	male	Germany	unknown	Microlophium carnosum	unknown		PRgro_532	Tatyana Rand
Primary Parasitoid	Aphidiinae	Praon necans	unknown	Serbia	2007	Rhopalosiphum nymphaeae	Typha		PRnec_683	ZT	KY873372
Primary Parasitoid	Aphidiinae	Praon necans	unknown	Serbia	2008	Rhopalosiphum nymphaeae	Typha		PRnec_684	ZT	KY873369
Primary Parasitoid	Aphidiinae	Praon necans	unknown	Italy	2010	Rhopalosiphum nymphaeae	Nymphea		PRnec_685	ZT		KY887862
Primary Parasitoid	Aphidiinae	Praon necans	unknown	Italy	2011	Rhopalosiphum nymphaeae	Nymphea		PRnec_686	ZT		KY887863	KY887988
Primary Parasitoid	Aphidiinae	Praon volucre	male	UK	unknown	unknown	unknown		PRvol_533	MT
Primary Parasitoid	Aphidiinae	Praon volucre	female	UK	unknown	unknown	unknown		PRvol_542	Mark Ramsden			KY887992
Primary Parasitoid	Aphidiinae	Praon volucre	female	Germany	unknown	unknown	unknown		PRvol_574	IV
Primary Parasitoid	Aphidiinae	Praon volucre	female	Germany	unknown	unknown	unknown		PRvol_575	IV
Primary Parasitoid	Aphidiinae	Praon volucre	female	Germany	unknown	unknown	unknown		PRvol_576	IV
Primary Parasitoid	Aphidiinae	Praon volucre	male	Germany	unknown	unknown	unknown		PRvol_577	IV			KY887989
Primary Parasitoid	Aphidiinae	Praon volucre	female	Serbia	2009	Sitobion avenae	Triticum aestivum		PRvol_588	ZT
Primary Parasitoid	Aphidiinae	Praon volucre	female	UK	unknown	unknown	unknown		PRvol_593	MT			KY887991
Primary Parasitoid	Aphidiinae	Praon volucre	female	UK	unknown	unknown	unknown		PRvol_594	MT
Primary Parasitoid	Aphidiinae	Praon volucre	female	Serbia	2010	Macrosiphum rosae	Rosa		PRvol_605	ZT			KY887990
Primary Parasitoid	Aphidiinae	Praon volucre	female	Switzerland	unknown	Sitobion avenae	Triticum		PRvol_609	Lisa Eggenschwiler & Eve Roubinet	KY873373
Primary Parasitoid	Aphidiinae	Toxares deltiger	unknown	Serbia	unknown	unknown	unknown		TOdel_644	ZT	KY873374	KY887864
Primary Parasitoid	Aphidiinae	Trioxys auctus**	female	Germany	unknown	unknown	unknown		TRauc_624	IV
Primary Parasitoid	Aphidiinae	Trioxys auctus**	female	Germany	unknown	unknown	unknown		TRauc_625	IV		KY887865
Primary Parasitoid	Aphidiinae	Trioxys auctus**	female	Germany	unknown	unknown	unknown		TRauc_626	IV
Primary Parasitoid	Aphidiinae	Trioxys auctus**	female	Serbia	2008	Rhopalosiphum nymphaeae	Typha		TRauc_627	ZT			KY887993
Primary Parasitoid	Aphidiinae	Trioxys sp. A	female	Germany	unknown	unknown	unknown		TRspA_331	Vesna Gagic	KY873348		KY887944
Primary Parasitoid	Aphidiinae	Trioxys sp. A	female	Germany	unknown	unknown	unknown		TRspA_332	Vesna Gagic
Primary Parasitoid	Aphidiinae	Trioxys sp. A	male	Germany	unknown	Rhopalosiphum padi	unknown		TRspA_333	Vesna Gagic			KY887945
Hyperparasiotid	Encyrtidae	Syrphophagus aphidivorus	male	Slovenia	2008	Aphis fabae	Phaseolus vulgare	unknown	SYaph_459	Katarina Kos
Hyperparasiotid	Encyrtidae	Syrphophagus aphidivorus	male	Slovenia	2008	Aphis fabae	Phaseolus vulgare	unknown	SYaph_460	Katarina Kos
Hyperparasiotid	Encyrtidae	Syrphophagus aphidivorus	female	Serbia	2011	Sitobion avenae	Triticum aestivum	unknown	SYaph_613	ZT			KY912646
Hyperparasiotid	Encyrtidae	Syrphophagus aphidivorus	male	Serbia	2011	Sitobion avenae	Triticum aestivum	unknown	SYaph_614	ZT	KY887813		KY912647
Hyperparasiotid	Encyrtidae	Syrphophagus aphidivorus	male	Serbia	2011	Sitobion avenae	Triticum aestivum	unknown	SYaph_615	ZT			KY912648
Hyperparasiotid	Encyrtidae	Syrphophagus aphidivorus	male	Slovenia	2008	Aphis fabae	Phaseolus vulgare	unknown	SYaph_616	Katarina Kos
Hyperparasiotid	Encyrtidae	Syrphophagus aphidivorus	unknown	Czech Republic	unknown	Aphis fabae	Chenopodium album	unknown	SYaph_617	Petr Starý	KY887814
Hyperparasiotid	Encyrtidae	Syrphophagus aphidivorus	unknown	Czech Republic	unknown	Aphis fabae	Chenopodium album	unknown	SYaph_618	Petr Starý			KY912649
Hyperparasiotid	Encyrtidae	Syrphophagus aphidivorus	unknown	Czech Republic	unknown	Aphis fabae	Chenopodium album	unknown	SYaph_619	Petr Starý			KY912650
Hyperparasiotid	Figitidae	Alloxysta brachyptera	unknown	Switzerland	unknown	unknown	Corylus avellana	unknown	ALbra_12	Lisa Eggenschwiler & Eve Roubinet
Hyperparasiotid	Figitidae	Alloxysta brachyptera	unknown	Serbia	2014	unknown	unknown	unknown	ALbra_708	ZT
Hyperparasiotid	Figitidae	Alloxysta brevis	male	Slovenia	2008	Lipaphis erysimi	Brassica oleracea capitata	unknown	ALbre_13	Katarina Kos
Hyperparasiotid	Figitidae	Alloxysta brevis	male	Serbia	2011	Sitobion avenae	Triticum aestivum	unknown	ALbre_14	ZT
Hyperparasiotid	Figitidae	Alloxysta brevis	female	Serbia	2011	Sitobion avenae	Triticum aestivum	unknown	ALbre_15	ZT	KY887815
Hyperparasiotid	Figitidae	Alloxysta brevis	female	Serbia	2011	Sitobion avenae	Triticum aestivum	unknown	ALbre_16	ZT
Hyperparasiotid	Figitidae	Alloxysta brevis	female	Germany	unknown	unknown	unknown	Aphidius	ALbre_30	Vesna Gagic
Hyperparasiotid	Figitidae	Alloxysta brevis	female	Slovenia	2008	Aphis gossypii	Cucumis sativus	unknown	ALbre_32	Katarina Kos
Hyperparasiotid	Figitidae	Alloxysta brevis	unknown	Switzerland	unknown	unknown	Centaurea jacea	unknown	ALbre_34	Lisa Eggenschwiler & Eve Roubinet	KY887816	KY887876	KY912654
Hyperparasiotid	Figitidae	Alloxysta brevis	unknown	Switzerland	unknown	unknown	Centaurea jacea	unknown	ALbre_35	Lisa Eggenschwiler & Eve Roubinet
Hyperparasiotid	Figitidae	Alloxysta fulviceps	unknown	Switzerland	unknown	unknown	Centaurea jacea	unknown	ALful_36	Lisa Eggenschwiler & Eve Roubinet	KY887818	KY887883	KY912655
Hyperparasiotid	Figitidae	Alloxysta fulviceps	unknown	Switzerland	unknown	unknown	Centaurea jacea	unknown	ALful_37	Lisa Eggenschwiler & Eve Roubinet	KY887819		KY912656
Hyperparasiotid	Figitidae	Alloxysta fulviceps	female	Slovenia	2008	Aphis pomi	Malus domestica	unknown	ALful_58	Katarina Kos		KY887882	KY912657
Hyperparasiotid	Figitidae	Alloxysta fulviceps	male	Slovenia	2008	Aphis pomi	Malus domestica	unknown	ALful_59	Katarina Kos
Hyperparasiotid	Figitidae	Alloxysta pedestris	female	Switzerland	unknown	unknown	Trifolium pratense	unknown	ALped_38	Lisa Eggenschwiler & Eve Roubinet	KY887820	KY887884	KY912658
Hyperparasiotid	Figitidae	Alloxysta sp. A	unknown	Germany	unknown	unknown	unknown	Ephedrus	ALspA_628	Vesna Gagic	KY887817	KY887877	KY912651
Hyperparasiotid	Figitidae	Alloxysta sp. B	female	Slovenia	2008	Aphis gossypii	Cucumis sativus	unknown	ALspB_31	Katarina Kos			KY912652
Hyperparasiotid	Figitidae	Alloxysta sp. C	female	Slovenia	2008	Cryptomyzus ribis	Ribes nigrum	unknown	ALspC_57	Katarina Kos		KY887881	KY912653
Hyperparasiotid	Figitidae	Alloxysta victrix	male	UK	unknown	unknown	unknown	unknown	ALvic_39	MT
Hyperparasiotid	Figitidae	Alloxysta victrix	male	Slovenia	2008	Brevicoryne brassicae	Brassica oleracea botrytis cauliflora	unknown	ALvic_43	Katarina Kos			KY912660
Hyperparasiotid	Figitidae	Alloxysta victrix	female	Slovenia	2008	unknown	Urtica dioica	unknown	ALvic_44	Katarina Kos
Hyperparasiotid	Figitidae	Alloxysta victrix	female	Slovenia	2008	unknown	Urtica dioica	unknown	ALvic_45	Katarina Kos			KY912661
Hyperparasiotid	Figitidae	Alloxysta victrix	female	UK	unknown	unknown	unknown	unknown	ALvic_46	MT	KY887821		KY912662
Hyperparasiotid	Figitidae	Alloxysta victrix	unknown	Germany	unknown	nettle aphid	unknown	unknown	ALvic_47	Tatyana Rand
Hyperparasiotid	Figitidae	Alloxysta victrix	unknown	Germany	unknown	unknown	unknown	unknown	ALvic_48	IV	KY887822	KY887878	KY912663
Hyperparasiotid	Figitidae	Alloxysta victrix	unknown	Germany	unknown	unknown	Brassica napus	unknown	ALvic_49	IV
Hyperparasiotid	Figitidae	Alloxysta victrix	unknown	Germany	unknown	unknown	Brassica napus	unknown	ALvic_50	IV
Hyperparasiotid	Figitidae	Alloxysta victrix	female	Switzerland	unknown	unknown	Triticum	unknown	ALvic_52	Lisa Eggenschwiler & Eve Roubinet		KY887879	KY912664
Hyperparasiotid	Figitidae	Alloxysta victrix	male	Switzerland	unknown	unknown	Triticum	unknown	ALvic_53	Lisa Eggenschwiler & Eve Roubinet
Hyperparasiotid	Figitidae	Alloxysta victrix	male	Serbia	2011	Sitobion avenae	Triticum aestivum	unknown	ALvic_56	ZT	KY887823	KY887880	KY912665
Hyperparasiotid	Figitidae	Alloxysta victrix	female	Slovenia	2008	Sitobion avenae	Avena sativa	unknown	ALvic_668	Katarina Kos	KY887824		KY912659
Hyperparasiotid	Figitidae	Phaenoglyphis villosa	female	Slovenia	2008	Sitobion avenae	Avena sativa	unknown	PHvil_493	Katarina Kos		KY887885	KY912666
Hyperparasiotid	Figitidae	Phaenoglyphis villosa	male	Slovenia	2008	Myzus persicae	Prunus persicae	unknown	PHvil_494	Katarina Kos	KY887825	KY887886	KY912667
Hyperparasiotid	Figitidae	Phaenoglyphis villosa	female	Slovenia	2008	Sitobion avenae	Hordeum vulgare	unknown	PHvil_495	Katarina Kos			KY912668
Hyperparasiotid	Figitidae	Phaenoglyphis villosa	female	Serbia	2011	Sitobion avenae	Triticum aestivum	unknown	PHvil_496	ZT		KY887887	KY912670
Hyperparasiotid	Figitidae	Phaenoglyphis villosa	female	Serbia	2011	Sitobion avenae	Triticum aestivum	unknown	PHvil_499	ZT
Hyperparasiotid	Figitidae	Phaenoglyphis villosa	female	Serbia	2011	Sitobion avenae	unknown	unknown	PHvil_500	ZT
Hyperparasiotid	Figitidae	Phaenoglyphis villosa	male	Germany	unknown	Sitobion avenae	unknown	Ephedrus plagiator	PHvil_502	Vesna Gagic	KY887826	KY887888
Hyperparasiotid	Figitidae	Phaenoglyphis villosa	male	Germany	unknown	unknown	unknown	Ephedrus plagiator	PHvil_503	Vesna Gagic
Hyperparasiotid	Figitidae	Phaenoglyphis villosa	male	Germany	unknown	Sitobion avenae	unknown	Ephedrus plagiator	PHvil_504	Vesna Gagic			KY912669
Hyperparasiotid	Figitidae	Phaenoglyphis villosa	female	Germany	unknown	Sitobion avenae	unknown	Ephedrus plagiator	PHvil_505	Vesna Gagic
Hyperparasiotid	Megaspillidae	Dendrocerus carpenteri	male	Germany	unknown	nettle aphid	unknown	unknown	DEcar_261	Tatyana Rand	KY887827	KY887889	KY912698
Hyperparasiotid	Megaspillidae	Dendrocerus carpenteri	female	Germany	unknown	unknown	unknown	unknown	DEcar_323	IV
Hyperparasiotid	Megaspillidae	Dendrocerus carpenteri	female	Germany	unknown	nettle aphid	unknown	unknown	DEcar_350	Tatyana Rand
Hyperparasiotid	Megaspillidae	Dendrocerus carpenteri	male	Slovenia	2008	unknown	Setaria viridis	unknown	DEcar_351	Katarina Kos
Hyperparasiotid	Megaspillidae	Dendrocerus carpenteri	male	UK	unknown	unknown	unknown	unknown	DEcar_354	MT
Hyperparasiotid	Megaspillidae	Dendrocerus carpenteri	female	Slovenia	2008	Myzus cerasi	Prunus avium	unknown	DEcar_356	Katarina Kos			KY912699
Hyperparasiotid	Megaspillidae	Dendrocerus carpenteri	female	UK	unknown	unknown	unknown	unknown	DEcar_357	MT			KY912697
Hyperparasiotid	Megaspillidae	Dendrocerus carpenteri	male	UK	unknown	unknown	unknown	unknown	DEcar_358	MT
Hyperparasiotid	Megaspillidae	Dendrocerus carpenteri	unknown	Germany	unknown	Sitobion avenae	unknown	Ephedrus plagiator	DEcar_365	Vesna Gagic
Hyperparasiotid	Megaspillidae	Dendrocerus carpenteri	unknown	Germany	unknown	Sitobion avenae	unknown	Ephedrus plagiator	DEcar_366	Vesna Gagic
Hyperparasiotid	Megaspillidae	Dendrocerus carpenteri	female	Serbia	unknown	unknown	unknown	unknown	DEcar_371	ZT			KY912700
Hyperparasiotid	Megaspillidae	Dendrocerus carpenteri	female	Serbia	2011	Sitobion avenae	unknown	unknown	DEcar_372	ZT	KY887828	KY887890	KY912701
Hyperparasiotid	Megaspillidae	Dendrocerus laticeps	female	Germany	unknown	unknown	unknown	unknown	DElat_375	IV	KY887829	KY887891	KY912702
Hyperparasiotid	Megaspillidae	Dendrocerus laticeps	male	Germany	unknown	unknown	unknown	unknown	DElat_376	IV	KY887830	KY887892	KY912703
Hyperparasiotid	Pteromalidae	Asaphes suspensus	female	Slovenia	2008	Sitobion avenae	Triticum aestivum	unknown	ASsus_281	Katarina Kos			KY912674
Hyperparasiotid	Pteromalidae	Asaphes suspensus	female	Slovenia	2008	Sitobion avenae	Triticum aestivum	unknown	ASsus_282	Katarina Kos
Hyperparasiotid	Pteromalidae	Asaphes suspensus	male	Slovenia	2008	Aphis gossypii	Solanum tuberosum	unknown	ASsus_283	Katarina Kos			KY912673
Hyperparasiotid	Pteromalidae	Asaphes suspensus	female	Serbia	2011	Sitobion avenae	Triticum aestivum	unknown	ASsus_284	ZT		KY887893	KY912676
Hyperparasiotid	Pteromalidae	Asaphes suspensus	female	Serbia	2011	Sitobion avenae	Triticum aestivum	unknown	ASsus_285	ZT	KY887831
Hyperparasiotid	Pteromalidae	Asaphes suspensus	female	Serbia	2011	Sitobion avenae	Triticum aestivum	unknown	ASsus_287	ZT
Hyperparasiotid	Pteromalidae	Asaphes suspensus	unknown	Switzerland	unknown	unknown	grass	unknown	ASsus_309	Lisa Eggenschwiler & Eve Roubinet	KY887832	KY887894	KY912672
Hyperparasiotid	Pteromalidae	Asaphes suspensus	unknown	Switzerland	unknown	unknown	grass	unknown	ASsus_310	Lisa Eggenschwiler & Eve Roubinet
Hyperparasiotid	Pteromalidae	Asaphes suspensus	female	Germany	unknown	unknown	unknown	unknown	ASsus_640	IV		KY887895	KY912675
Hyperparasiotid	Pteromalidae	Asaphes suspensus	unknown	Germany	unknown	unknown	unknown	unknown	ASsus_641	IV
Hyperparasiotid	Pteromalidae	Asaphes suspensus	female	Germany	unknown	unknown	unknown	unknown	ASsus_642	IV			KY912671
Hyperparasiotid	Pteromalidae	Asaphes suspensus	unknown	Germany	unknown	unknown	unknown	unknown	ASsus_643	IV
Hyperparasiotid	Pteromalidae	Asaphes vulgaris	female	Slovenia	2008	Acyrthosiphon pisum	Pisum sativum	unknown	ASvul_312	Katarina Kos			KY912679
Hyperparasiotid	Pteromalidae	Asaphes vulgaris	male	Slovenia	2008	Acyrthosiphon pisum	Pisum sativum	unknown	ASvul_313	Katarina Kos			KY912678
Hyperparasiotid	Pteromalidae	Asaphes vulgaris	female	Slovenia	2008	Hyalopterus pruni	Prunus domestica	unknown	ASvul_314	Katarina Kos			KY912677
Hyperparasiotid	Pteromalidae	Asaphes vulgaris	female	Serbia	2011	Sitobion avenae	Triticum aestivum	unknown	ASvul_315	ZT	KY887833	KY887896	KY912681
Hyperparasiotid	Pteromalidae	Asaphes vulgaris	female	UK	unknown	unknown	unknown	unknown	ASvul_316	MT
Hyperparasiotid	Pteromalidae	Asaphes vulgaris	unknown	Germany	unknown	nettle aphid	unknown	unknown	ASvul_317	Tatyana Rand			KY912680
Hyperparasiotid	Pteromalidae	Asaphes vulgaris	unknown	Germany	unknown	nettle aphid	unknown	unknown	ASvul_318	Tatyana Rand
Hyperparasiotid	Pteromalidae	Asaphes vulgaris	unknown	Germany	unknown	nettle aphid	unknown	unknown	ASvul_319	Tatyana Rand
Hyperparasiotid	Pteromalidae	Asaphes vulgaris	unknown	Germany	unknown	nettle aphid	unknown	unknown	ASvul_320	Tatyana Rand		KY887898
Hyperparasiotid	Pteromalidae	Asaphes vulgaris	female	Germany	unknown	unknown	unknown	unknown	ASvul_322	IV
Hyperparasiotid	Pteromalidae	Asaphes vulgaris	unknown	Switzerland	unknown	unknown	unknown	unknown	ASvul_324	Lisa Eggenschwiler & Eve Roubinet	KY887834	KY887897	KY912682
Hyperparasiotid	Pteromalidae	Asaphes vulgaris	unknown	Slovenia	2008	Sitobion avenae	Avena sativa	unknown	ASvul_671	Katarina Kos	KY887835		KY912683
Hyperparasiotid	Pteromalidae	Coruna clavata	unknown	Germany	unknown	nettle aphid	unknown	unknown	COcla_335	Tatyana Rand		KY887899	KY912685
Hyperparasiotid	Pteromalidae	Coruna clavata	unknown	Germany	unknown	nettle aphid	unknown	unknown	COcla_336	Tatyana Rand
Hyperparasiotid	Pteromalidae	Coruna clavata	unknown	Germany	unknown	nettle aphid	unknown	unknown	COcla_337	Tatyana Rand		KY887901
Hyperparasiotid	Pteromalidae	Coruna clavata	female	Slovenia	2008	unknown	Holcus lanatus	unknown	COcla_345	Katarina Kos			KY912684
Hyperparasiotid	Pteromalidae	Coruna clavata	female	Slovenia	2008	unknown	Holcus lanatus	unknown	COcla_346	Katarina Kos
Hyperparasiotid	Pteromalidae	Coruna clavata	female	Slovenia	2008	unknown	Holcus lanatus	unknown	COcla_347	Katarina Kos
Hyperparasiotid	Pteromalidae	Coruna clavata	unknown	Switzerland	unknown	unknown	Trifolium pratense	unknown	COcla_348	Lisa Eggenschwiler & Eve Roubinet	KY887837
Hyperparasiotid	Pteromalidae	Coruna clavata	unknown	Switzerland	unknown	unknown	Triticum	unknown	COcla_349	Lisa Eggenschwiler & Eve Roubinet	KY887836	KY887900
Hyperparasiotid	Pteromalidae	Pachyneuron aphidis	male	Slovenia	2008	unknown	Setaria viridis	unknown	PAaph_461	Katarina Kos			KY912691
Hyperparasiotid	Pteromalidae	Pachyneuron aphidis	female	Slovenia	2008	Aphis fabae	Phaseolus vulgare	unknown	PAaph_463	Katarina Kos		KY887902	KY912690
Hyperparasiotid	Pteromalidae	Pachyneuron aphidis	female	Serbia	2011	Sitobion avenae	Triticum aestivum	unknown	PAaph_464	ZT	KY887838	KY887903	KY912686
Hyperparasiotid	Pteromalidae	Pachyneuron aphidis	female	Serbia	2011	Sitobion avenae	Triticum aestivum	unknown	PAaph_465	ZT
Hyperparasiotid	Pteromalidae	Pachyneuron aphidis	male	Serbia	2011	Sitobion avenae	Triticum aestivum	unknown	PAaph_466	ZT
Hyperparasiotid	Pteromalidae	Pachyneuron aphidis	female	Czech Republic	unknown	Aphis fabae	Chenopodium album	unknown	PAaph_473	Petr Starý	KY887839	KY887904	KY912687
Hyperparasiotid	Pteromalidae	Pachyneuron aphidis	female	Czech Republic	unknown	Aphis fabae	Chenopodium album	unknown	PAaph_474	Petr Starý
Hyperparasiotid	Pteromalidae	Pachyneuron aphidis	female	Czech Republic	unknown	Aphis fabae	Chenopodium album	unknown	PAaph_475	Petr Starý
Hyperparasiotid	Pteromalidae	Pachyneuron aphidis	unknown	Germany	unknown	unknown	unknown	unknown	PAaph_480	Vesna Gagic
Hyperparasiotid	Pteromalidae	Pachyneuron aphidis	female	Slovenia	2008	Sitobion avenae	Avena sativa	unknown	PAaph_669	Katarina Kos			KY912688
Hyperparasiotid	Pteromalidae	Pachyneuron aphidis	male	Slovenia	2008	Sitobion avenae	Avena sativa	unknown	PAaph_670	Katarina Kos	KY887840		KY912689
Hyperparasiotid	Pteromalidae	Pachyneuron formosum	female	Slovenia	2008	Acyrthosiphon pisum	Pisum sativum	unknown	PAfor_482	Katarina Kos		KY887905	KY912692
Hyperparasiotid	Pteromalidae	Pachyneuron muscarum	female	Slovenia	2008	Rhopalosiphum maidis	Holcus lanatus	unknown	PAmus_478	Katarina Kos		KY887906
Hyperparasiotid	Pteromalidae	Pachyneuron muscarum	unknown	Germany	unknown	unknown	unknown	unknown	PAmus_483	Vesna Gagic
Hyperparasiotid	Pteromalidae	Pachyneuron muscarum	unknown	Germany	unknown	unknown	unknown	Aphidius ervi	PAmus_484	Vesna Gagic	KY887841	KY887907	KY912693
Hyperparasiotid	Pteromalidae	Pachyneuron muscarum	unknown	Germany	unknown	unknown	unknown	unknown	PAmus_485	Vesna Gagic
Hyperparasiotid	Pteromalidae	Pachyneuron muscarum	unknown	Germany	unknown	unknown	unknown	unknown	PAmus_486	Vesna Gagic	KY887842
Hyperparasiotid	Pteromalidae	Pachyneuron muscarum	female	Slovenia	2008	Rhopalssiphum maidis	Zea mays	unknown	PAmus_487	Katarina Kos		KY887908	KY912694
Hyperparasiotid	Pteromalidae	Pachyneuron solitarium	unknown	Germany	unknown	unknown	unknown	unknown	PAsol_338	IV			KY912695
Hyperparasiotid	Pteromalidae	Pachyneuron solitarium	unknown	Germany	unknown	unknown	unknown	unknown	PAsol_479	Vesna Gagic	KY887843	KY887910	KY912696
Hyperparasiotid	Pteromalidae	Pachyneuron solitarium	female	Germany	unknown	unknown	unknown	unknown	PAsol_488	Tatyana Rand
Hyperparasiotid	Pteromalidae	Pachyneuron solitarium	female	Germany	unknown	unknown	unknown	unknown	PAsol_489	Tatyana Rand
Hyperparasiotid	Pteromalidae	Pachyneuron solitarium	male	Germany	unknown	unknown	unknown	unknown	PAsol_490	Tatyana Rand
Hyperparasiotid	Pteromalidae	Pachyneuron solitarium	female	Germany	unknown	unknown	unknown	unknown	PAsol_491	IV	KY887845	KY887909
Hyperparasiotid	Pteromalidae	Pachyneuron solitarium	male	Germany	unknown	unknown	unknown	unknown	PAsol_492	IV	KY887844
